# Supplementary material for: Findings Related to Cerebrospinal Fluid and Central Nervous System Disorders in Small Ruminants—A Retrospective Study on Sheep and Goats
Source: Animals (Basel). 2023 Dec 21;14(1):46. doi: 10.3390/ani14010046 (PMC10778181; doi:10.3390/ani14010046)
Supplement: Supplementary file 1 [file animals-14-00046-s001.zip]

Archive with 2 entries (2 files):
- raw data goats.xlsx
- raw data sheep.xlsx
