# Supplementary material for: Findings Related to Cerebrospinal Fluid and Central Nervous System Disorders in Small Ruminants—A Retrospective Study on Sheep and Goats
Source: Animals (Basel). 2023 Dec 21;14(1):46. doi: 10.3390/ani14010046 (PMC10778181; doi:10.3390/ani14010046)
Supplement: Supplementary file 1 [file animals-14-00046-s001.zip › raw data goats.xlsx]

## Sheet: Daten
Fall-Nummer:	2004.04	2006.02	2006.07	2009.08	2013.06	2014.03	2015.01	2016	2016.02	2007	2013.05	2009.06	2005	2005.04	2006.06	2010.01	2016.06	2006.0670	2009.01	2015.01	2016.05	2015.0180	2011.06	2006.07	2007.02	2007.0490	2011.04
Definitive Diagnose:	Listeriose	Listeriose	Listeriose	Listeriose	Listeriose	Listeriose	Listeriose	Listeriose	Listeriose	polioencephalomalacia	polioencephalomalacia	polioencephalomalacia	polioencephalomalacia	Kleinhirnmalazie	Meningoenzephalitis	Meningoenzephalitis	Meningoenzephalitis	Keine Diagnose	Zerebrospinale Nematodiasis	Zerebrospinale Nematodiasis	Zerebrospinale Nematodiasis	Zerebrospinale Nematodiasis	Zerebrospinale Nematodiasis	Zerebrospinale Nematodiasis	Myelitis	Degeneration weisse Substanz	Subluxation C6-7
Liquor:
Menge [ml]	1	1	1.5	1	1	2	0.8	2.5	4	0.1		1.5	0.5	4	1.5	1.5	3.9	3	1.1	3	2.5	2	0.8	7	1.5	1	1
Entnahmeort	Unbekannt	Unbekannt	Lumbal	Lumbal	Lumbal	Atlantookzipital	Atlantookzipital	Atlantookzipital	Lumbal	Lumbal	Unbekannt	Lumbal	Lumbal	Atlantookzipital	Atlantookzipital	Lumbal	Atlantookzipital	Lumbal	Lumbal	Atlantookzipital	Lumbal	Atlantookzipital	Lumbal	Lumbal	Lumbal	Lumbal	Lumbal
Transparenz vor Entnahme	Leicht trüb	Stark trüb	Klar	Klar	Klar	Klar	Leicht trüb	Leicht trüb	Klar	Klar		Klar	Klar	Klar	Stark trüb	Klar	Mittel trüb	Klar	Leicht trüb	Klar	Klar	Klar	Klar	Leicht trüb	Trüb	Leicht trüb	Mittel trüb
Transparenz nach Entnahme
Farbe	Farblos	Blutig	Farblos	Farblos	Farblos	Farblos	Farblos	Farblos	Farblos	Farblos		Farblos	Farblos	Farblos	Farblos	Farblos	Beige, milchig	Farblos	Farblos	Farblos	Farblos	Farblos	Farblos	Farblos	Farblos	Farblos	Leicht gelblich
Protein [g/l]	1.95	1.15	0.94	0.65	0.26	0.62	0.58	2.81	1.92	0.38	0.29	0.22	0.21	15.14	3.33	0.57	13.16	0.71	0.87	0.38	24	0.81	0.58	1.15	0.58	0.25	0.71
Leukozyten [/μl]	37.5	54.33	9	48.34	79	46.66	543	925.33	99	100	8.2	0.33	3.66	145	2790	20.33	13170	11	37.17	74.66	352	199	12.91	28	244	7	8.83
Lymphozyten [%]	78	0	73	64	20	69	53	33	28	100	50	71		0	5	86	9	79	72	69	56	23	82	91	98	98	31
Monozyten [%]	18	73	0	27	80	31	36	24	24	0	50	0		93	0	13	2	15	11	29	20	1	12	4	1	1	35
Neutrophile [%]	4	27	27	1	0	0	11	43	48	0	0	29		7	95	1	89	6	1	2	9	1	0	2	1	1	28
Eosinophile [%]	0	0	0	8	0	0	0	0	0	0	0	0		0	0	0	0	0	16	0	15	75	6	3	0	0	6
Erythrozyten [/μl]	5440	35400	295	81.3	1640	1907.5	1450	357.5	220	62.5	885	2100	580	30	1835	192.5	6020	925	948	17.5	5	48.75	48	2515	1190	465	13640
Pleozytose-Typ:
Normaler Liquor	0	0	0	0	0	0	0	0	0	0	0	1	1	0	0	0	0	0	0	0	0	0	0	0	0	0	0
Zytoalbuminäre Dissoziation	0	0	0	0	0	0	0	0	0	0	0	0	0	0	0	0	0	0	0	0	0	0	0	0	0	0	0
Lymphozytäre	1	0	1	0	0	0	0	0	0	1	0	0	0	0	0	1	0	1	1	0	0	0	1	1	1	1	0
Monozytäre	0	1	0	0	1	0	0	0	0	0	0	0	0	1	0	0	0	0	0	0	0	0	0	0	0	0	0
Neutrophile	0	0	0	0	0	0	0	0	0	0	0	0	0	0	1	0	1	0	0	0	0	0	0	0	0	0	0
Eosinophile	0	0	0	0	0	0	0	0	0	0	0	0	0	0	0	0	0	0	0	0	0	1	0	0	0	0	0
Lymphozyten+Monozyten	96	73	73	91	100	100	89	57	52	100	100	71	0	93	5	99	11	94	83	98	76	24	94	95	99	99	66
Gemischt-mononukleäre	0	0	0	1	0	1	1	0	0	0	1	0	0	0	0	0	0	0	0	1	1	0	0	0	0	0	0
Gemischte	0	0	0	0	0	0	0	1	1	0	0	0	0	0	0	0	0	0	0	0	0	0	0	0	0	0	1
Neoplastische [Ja / Nein]	Nein	Nein	Nein	Nein	Nein	Nein	Nein	Nein	Nein	Nein	Nein	Nein	Nein	Nein	Nein	Nein	Nein	Nein	Nein	Nein	Nein	Nein	Nein	Nein	Ja	Nein	Nein
