# Supplementary material for: Findings Related to Cerebrospinal Fluid and Central Nervous System Disorders in Small Ruminants—A Retrospective Study on Sheep and Goats
Source: Animals (Basel). 2023 Dec 21;14(1):46. doi: 10.3390/ani14010046 (PMC10778181; doi:10.3390/ani14010046)
Supplement: Supplementary file 1 [file animals-14-00046-s001.zip › raw data sheep.xlsx]

## Sheet: Daten
Fall-Nummer:	2003.03	2003.03	2003.04	2003.04	2003.04	2003.04	2003.04	2003.04	2003.04	2003.05	2003.05	2005.07	2005.07	2005.05	2006.01	2005	2006.01	2006.01	2008.05	2012.01	2011	2012.04	2011.01	2013.03	2015.06	2016.02	2015.01	2013.03	2008.05	2016.01	2008.01	2015.06	2006.03	2007.03	2004.05	2015.02	2011.01	2012.03	2005.07	2012.04	2015.01	2007.06	2011.06	2004.01
Definitive Diagnose:	Coenurose	Coenurose	Coenurose	Coenurose	Coenurose	Coenurose	Coenurose	Coenurose	Coenurose	Coenurose	Coenurose	Zerebrospinale Nematodiasis	Zerebrospinale Nematodiasis	Borna	Nekrose Ammonshorn	Listeriose	Listeriose	Listeriose	Listeriose	Listeriose	Listeriose	Listeriose	Listeriose	Listeriose	Listeriose	Listeriose	Listeriose	Listeriose	Listeriose	Listeriose	Listeriose	Listeriose	Listeriose	Listeriose	Enzephalitis	Enzephalitis	Lymphosarkom	Myelitis	Meningoenzephalitis	Meningoenzephalitis	polioencephalomalacia	Enzephalomalazie	Keine Diagnose	Keine Diagnose
Liquor:
Menge [ml]	1	2.5	1.5	1.5	1	1.5	2	1.5	1	1	1	3.5	3.5	3.5	5	0.5	1.5		4	1.5	1	4	3	2	2.5	2	2	2	2	0.5	0.3	2.5	1.5	1	2	5	0.5	1	2	0.9	2	2	2	3
Entnahmeort	Lumbal	Lumbal	Atlantookzipital	Atlantookzipital	Unbekannt	Lumbal	Lumbal	Lumbal	Lumbal	Unbekannt	Unbekannt	Unbekannt	Unbekannt	Lumbal	Unbekannt	Lumbal	Unbekannt	Unbekannt	Atlantookzipital	Lumbal	Lumbal	Lumbal	Lumbal	Atlantookzipital	Lumbal	Lumbal	Atlantookzipital	Lumbal	Atlantookzipital	Lumbal	Lumbal	Lumbal	Lumbal	Lumbal	Unbekannt	Atlantookzipital	Lumbal	Lumbal	Unbekannt	Lumbal	Lumbal	Lumbal	Lumbal	Unbekannt
Transparenz vor Entnahme	Leicht trüb	Farblos	Klar	Klar	Leicht trüb	Leicht trüb	Stark trüb	Klar	Stark trüb	Klar	Leicht trüb	Klar	Leicht trüb	Klar	Klar	Klar	Leicht Trüb		Mittel trüb	Klar	Klar	Trüb	Klar	Trüb	Klar	Leicht trüb	Trüb	Stark trüb	Mittel trüb	Leicht trübe	Mittel trüb	Leicht trüb	Trüb	Leicht trüb	Klar	Klar	Klar	Klar	Trüb	Klar	Klar	Leicht trüb	Mittel trüb	klar
Transparenz nach Entnahme	Leicht xanthochrom									EC-Bodensatz	EC-Bodensatz		Klar, mit EC-Bodensatz				Klar		Farblos, klar, LC-Bodensatz			Klar, mit EC-Pellet		Klar, mit EC-Sediment		Klar, Farblos, mit EC-Pellet		Überstand xanthochrom, EC- & LC-Sediment	Klar & farblos, mit EC- & LC-Bodensatz	Leicht xanthochrom, EC-Bodensatz		Farblos, mit EC-Bodensatz	Klar, mit EC-Bodensatz				Kleiner EC-Bodensatz		Kleines EC-Sediment
Farbe	Blutig	Klar	Farblos	Farblos	Farblos	Leicht rosa	Weisslich	Farblos	Weisslich	Farblos	Farblos	Farblos	Leicht blutig	Farblos	Farblos	Farblos	Weisslich		Milchig	Farblos	Farblos	Milchig-gelblich	Farblos	Farblos	Farblos	Hellgelb	Blutig	Gelblich	Leicht gelblich	Leicht Blutig	Farblos	Gelblich	Leicht gelblich	Farblos	Farblos	Farblos	Farblos	Farblos	Farblos	Farblos	Farblos	Farblos	farblos	farblos
Protein [g/L]	0.78	0.22	0.27	0.35	0.23	0.42	0.42	0.26	0.7	0.25	0.26	0.64	0.64	0.37	0.6	0.2	2.9	1.71	2.15	1.77	0.68	3.75	0.55	0.81	1.53	2.74	0.62	31.52	3.86	1.55	0.82	1.99	4.27	0.91	0.94	0.21	3.16	0.17	0.46	0.43	0.14	2.58	0.45	0.44
Leukozyten [/μl]	32.66	5.33	1	0	49.3	11.6	8	1.66	6.33	6.66	7	68.6	83.3	6.33	1.83	12	130	160	949.33	29	22	1669.33	10.33	366.66	325	79.67	280	9941.33	1989.33	554.7	713	41.6	247	105	62.33	4	4.66	0.83	464	3.8	0.67	7.33	17	2.33
Lymphozyten [%]	22	30			35	52	33	90	75	45	54	68	90	18		25	38	15	33	23	8	87	31	30	23	29	76	47	53	61	11	89	0	49	13	24	43		67			9	12
Monozyten [%]	75	30			22	28	8	10	22	45	35	1	1	82		74	0	85	59	76	60	6	64	53	7	44	12	31	45	28	86	8	63	22	81	74	54		0			90	74
Neutrophile [%]	3	10			0	18	15	0	3	10	11	0	0	0		1	60	0	8	1	32	6	1	17	70	27	12	22	2	11	3	2	37	29	5	2	3		0			1	14
Eosinophile [%]	0	30			43	2	44	0	0	0	0	31	9	0		0	2	0	0	0	0	1	4	0	0	0	0	0	0	0	0	1	0	0	1	0	0		33			0	0
Erythrozyten [/μl]	40000	1000	0	2.5	310	4260	3920	17.5	5440	550	4360	367	7740	10	112.5	148	2200	590	402.5	1206	340	932.5	55	6080	31.25	6770	keine Angaben	2090	2838.8	10920	2365	1115	2720	635	30	70	660	45	3170	0	320	1210	2930	565
Pleozytose-Typ:
Normaler Liquor	0	1	1	1	0	0	0	1	0	0	0	0	0	0	0	0	0	0	0	0	0	0	0	0	0	0	0	0	0	0	0	0	0	0	0	1	0	1	0	0	1	0	0	0
Zytoalbuminäre Dissoziation	0	0	0	0	0	0	0	0	0	0	0	0	0	0	1	0	0	0	0	0	0	0	0	0	0	0	0	0	0	0	0	0	0	0	0	0	1	0	0	1	0	0	0	1
Lymphozytäre	0	0	0	0	0	0	0	0	1	0	0	0	1	0	0	0	0	0	0	0	0	1	0	0	0	0	1	0	0	0	0	1	0	0	0	0	0	0	0	0	0	0	0	0
Monozytäre	1	0	0	0	0	0	0	0	0	0	0	0	0	1	0	1	0	1	0	1	0	0	0	0	0	0	0	0	0	0	1	0	0	0	1	0	0	0	0	0	0	1	1	0
Neutrophile	0	0	0	0	0	0	0	0	0	0	0	0	0	0	0	0	0	0	0	0	0	0	0	0	0	0	0	0	0	0	0	0	0	0	0	0	0	0	0	0	0	0	0	0
Eosinophile	0	0	0	0	1	0	1	0	0	0	0	1	0	0	0	0	0	0	0	0	0	0	0	0	0	0	0	0	0	0	0	0	0	0	0	0	0	0	1	0	0	0	0	0
Lymphozyten+Monozyten	97	60	0	0	57	80	41	100	97	90	89	69	91	100	0	99	38	100	92	99	68	93	95	83	30	73	88	78	98	89	97	97	63	71	94	98	97	0	67	0	0	99	86	0
Gemischt-mononukleäre	0	0	0	0	0	1	0	0	0	1	1	0	0	0	0	0	0	0	1	0	0	0	1	1	0	1	0	1	1	1	0	0	0	1	0	0	0	0	0	0	0	0	0	0
Gemischte	0	0	0	0	0	0	0	0	0	0	0	0	0	0	0	0	1	0	0	0	1	0	0	0	1	0	0	0	0	0	0	0	1	0	0	0	0	0	0	0	0	0	0	0
Neoplastische [Ja / Nein]	Nein	Nein	Nein	Nein	Nein	Nein	Nein	Nein	Nein	Nein	Nein	Nein	Nein	Nein	Nein	Nein	Nein	Nein	Nein	Nein	Nein	Nein	Nein	Nein	Nein	Nein	Nein	Nein	Nein	Nein	Nein	Nein	Nein	Nein	Nein	Nein	Nein	Nein	Nein	Nein	Nein	Nein	Nein	Nein
